# Supplementary material for: Absolute Configuration and Chiroptical Properties of Flexible Drug Avapritinib
Source: Pharmaceuticals (Basel). 2025 Jun 2;18(6):833. doi: 10.3390/ph18060833 (PMC12196291; doi:10.3390/ph18060833)
Supplement: Supplementary file 1 [file pharmaceuticals-18-00833-s001.zip]

Archive with 1 entries (1 files):
- pharmaceuticals-3638167-supplementary.pdf
